# Supplementary material for: Flag-waving behavior in matador bugs is an antipredatory strategy
Source: Curr Zool. 2025 Aug 1;72(2):293–302. doi: 10.1093/cz/zoaf047 (PMC13202313; doi:10.1093/cz/zoaf047)
Supplement: zoaf047_Supplementary_Data [file zoaf047_supplementary_data.zip]

Archive with 2 entries (2 files):
- Matador_R_Script_CurrZool.R
- Supplementary_Materials_Revised.docx
