# Supplementary material for: Flag-waving behavior in matador bugs is an antipredatory strategy
Source: Curr Zool. 2025 Aug 1;72(2):293–302. doi: 10.1093/cz/zoaf047 (PMC13202313; doi:10.1093/cz/zoaf047)
Supplement: zoaf047_Supplementary_Data [file zoaf047_supplementary_data.zip › Matador_R_Script_CurrZool.R]

library("lme4")
library("readxl")

##Reading in the data

kmg <- read_excel("Matador_Mantis_Wave_Data.xlsx", sheet= "Katydid Mantis Grouped")

kmg$Treatment <- factor(kmg$Treatment)
kmg$Bug <- as.factor(kmg$Bug)

kmr <- read_excel("Matador_Mantis_Wave_Data.xlsx", sheet= "Katydid Mantis Raw")

kmr$Treatment <- factor(kmr$Treatment)
kmr$Bug <- as.factor(kmr$Bug)
kmr <- subset(kmr, Waving_bout_duration > 0)


##Waving Bouts 

hist(kmg$Bouts)

# Bouts Poisson
bouts.mod1 <- glmer(Bouts ~ Treatment + Sex + Bug_Pronotum_Width + Stimulus_Pronotum_Width + Trial_Set + Mantid_First + (1|Bug), family=poisson,data = kmg)
car::vif(bouts.mod1)

#Mantid_First and Trial_Set are multicollinear, so we will drop Trial_Set
bouts.mod2 <- glmer(Bouts ~ Treatment + Sex + Bug_Pronotum_Width + Stimulus_Pronotum_Width + Mantid_First + (1|Bug), family=poisson, data = kmg)
summary(bouts.mod2)

#And here we are checking the dispersion of the model - overdispersed
n_obs <- nrow(model.frame(bouts.mod2))
n_fixed <- length(fixef(bouts.mod2))
df_resid <- n_obs - n_fixed

resid_pearson <- residuals(bouts.mod2, type = "pearson")
dispersion <- sum(resid_pearson^2) / df_resid

#negative binomial model, to deal with overdispersion
bouts.nb <- glmer.nb(Bouts ~ Treatment + Sex + Bug_Pronotum_Width + Stimulus_Pronotum_Width + Mantid_First + (1|Bug), data = kmg)
summary(bouts.nb)

#checking dispersion
n_obs <- nrow(model.frame(bouts.nb))
n_fixed <- length(fixef(bouts.nb))
df_resid <- n_obs - n_fixed

resid_pearson <- residuals(bouts.nb, type = "pearson")
dispersion <- sum(resid_pearson^2) / df_resid

#It's still high, but this is likely because the model doesn't fit well due to being overparametized 


#Everything except Treatment is non-sig. 
bouts.mod3 <- glmer(Bouts ~ Treatment + (1|Bug), family=poisson,data = kmg)

summary(bouts.mod3)

#Poisson model is still overdispersed in this pared down model
n_obs <- nrow(model.frame(bouts.mod3))
n_fixed <- length(fixef(bouts.mod3))
df_resid <- n_obs - n_fixed

resid_pearson <- residuals(bouts.mod3, type = "pearson")
dispersion <- sum(resid_pearson^2) / df_resid

#Pared down negative binomial model
bouts.nb2 <- glmer.nb(Bouts ~ Treatment + (1|Bug),data = kmg)

summary(bouts.nb2)

#checking dispersion
n_obs <- nrow(model.frame(bouts.nb2))
n_fixed <- length(fixef(bouts.nb2))
df_resid <- n_obs - n_fixed

resid_pearson <- residuals(bouts.nb2, type = "pearson")
dispersion <- sum(resid_pearson^2) / df_resid
#Dispersion is fine in this model


###Wave Number

#checking out histogram
hist(kmr$Wave_number)

# Waves pet bout Negative Binomial
waves.pois <- glmer(Wave_number ~ Treatment + Sex + Bug_Pronotum_Width + Stimulus_Pronotum_Width + Trial_Set + Mantid_First + (1|Bug), family=poisson,data = kmr)
car::vif(waves.pois)
#Again Trial_Set and Mantid_First are multicollinear so we are removing the former
waves.pois1 <- glmer(Wave_number ~ Treatment + Sex + Bug_Pronotum_Width + Stimulus_Pronotum_Width + Mantid_First + (1|Bug),family=poisson, data = kmr)
car::vif(waves.pois1)
summary(waves.pois1)
#Treatment and Mantid_First are significant

#Checking dispersion
n_obs <- nrow(model.frame(waves.pois1))
n_fixed <- length(fixef(waves.pois1))
df_resid <- n_obs - n_fixed

resid_pearson <- residuals(waves.pois1, type = "pearson")
dispersion <- sum(resid_pearson^2) / df_resid
#Dispersion is high. We will go to the pared down neg binom

#Pared down model
waves.nb1 <- glmer.nb(Wave_number ~ Treatment + (1|Bug), data = kmr)
summary(waves.nb1)

#checking dispersion
n_obs <- nrow(model.frame(waves.nb1))
n_fixed <- length(fixef(waves.nb1))
df_resid <- n_obs - n_fixed

resid_pearson <- residuals(waves.nb1, type = "pearson")
dispersion <- sum(resid_pearson^2) / df_resid
#dispersion is better

#checking residuals to make sure there isn't an obvious pattern
plot(fitted(waves.nb1), residuals(waves.nb1, type = "deviance"))
abline(h = 0, col = "red")


##Waving bout duration

# Waving bout duration Gamma
hist(kmr$Waving_bout_duration)
time.gamma <- glmer(Waving_bout_duration ~ Treatment + Sex + Bug_Pronotum_Width + Stimulus_Pronotum_Width + Trial_Set + Mantid_First + (1 | Bug), data = kmr, family = Gamma(link = "log"))
car::vif(time.gamma)
#Again Trial_Set and Mantid_First are multicollinear so we will drop Trial_Set
time.gamma1 <- glmer(Waving_bout_duration ~ Treatment + Sex + Bug_Pronotum_Width + Stimulus_Pronotum_Width + Mantid_First + (1 | Bug), data = kmr, family = Gamma(link = "log"))
car::vif(time.gamma1)
summary(time.gamma1) 

#Paring down model to just the significant predictor (treatment)
time.gamma2 <- glmer(Waving_bout_duration ~ Treatment +(1 | Bug), data = kmr, family = Gamma(link = "log"))
summary(time.gamma2)

#checking residuals to make sure there isn't an obvious pattern
plot(time.gamma2)
plot(fitted(time.gamma2), residuals(time.gamma2, type = "deviance"))
abline(h = 0, col = "red")
